# Supplementary material for: A Three-Dimensional Melamine Sponge Modified with MnOx Mixed Graphitic Carbon Nitride for Photothermal Catalysis of Formaldehyde
Source: Molecules. 2022 Aug 16;27(16):5216. doi: 10.3390/molecules27165216 (PMC9416345; doi:10.3390/molecules27165216)
Supplement: Supplementary file 1 [file molecules-27-05216-s001.zip]

Archive with 1 entries (1 files):
- molecules-1850198-supplementary.pdf
